# Supplementary material for: An Integrated Approach for Making Inference on the Number of Clusters in a Mixture Model
Source: Entropy (Basel). 2019 Oct 30;21(11):1063. doi: 10.3390/e21111063 (PMC7514367; doi:10.3390/e21111063)
Supplement: Supplementary file 1 [file entropy-21-01063-s001.zip]

Archive with 36 entries (35 files):
- SM_Entropy-611769/
- __MACOSX/._SM_Entropy-611769
- SM_Entropy-611769/SM_ISEM.log
- SM_Entropy-611769/SM_ISEM.aux
- __MACOSX/SM_Entropy-611769/._SM_ISEM.aux
- SM_Entropy-611769/Fig1dA1.eps
- __MACOSX/SM_Entropy-611769/._Fig1dA1.eps
- SM_Entropy-611769/Fig1fA1.eps
- __MACOSX/SM_Entropy-611769/._Fig1fA1.eps
- SM_Entropy-611769/Fig1dA2.eps
- __MACOSX/SM_Entropy-611769/._Fig1dA2.eps
- SM_Entropy-611769/.DS_Store
- __MACOSX/SM_Entropy-611769/._.DS_Store
- SM_Entropy-611769/Fig1bA1.eps
- __MACOSX/SM_Entropy-611769/._Fig1bA1.eps
- SM_Entropy-611769/Fig1bA2.eps
- __MACOSX/SM_Entropy-611769/._Fig1bA2.eps
- SM_Entropy-611769/Fig1ga1.eps
- __MACOSX/SM_Entropy-611769/._Fig1ga1.eps
- SM_Entropy-611769/Fig1eA1.eps
- __MACOSX/SM_Entropy-611769/._Fig1eA1.eps
- SM_Entropy-611769/Fig1aA1.eps
- __MACOSX/SM_Entropy-611769/._Fig1aA1.eps
- SM_Entropy-611769/Fig1cA2.eps
- __MACOSX/SM_Entropy-611769/._Fig1cA2.eps
- SM_Entropy-611769/Fig1aA2.eps
- __MACOSX/SM_Entropy-611769/._Fig1aA2.eps
- SM_Entropy-611769/Fig1cA1.eps
- __MACOSX/SM_Entropy-611769/._Fig1cA1.eps
- SM_Entropy-611769/SM_ISEM.tex
- __MACOSX/SM_Entropy-611769/._SM_ISEM.tex
- SM_Entropy-611769/SM_ISEM.synctex.gz
- SM_Entropy-611769/SM_ISEM.pdf
- __MACOSX/SM_Entropy-611769/._SM_ISEM.pdf
- SM_Entropy-611769/Fig1hA1.eps
- __MACOSX/SM_Entropy-611769/._Fig1hA1.eps
