# Supplementary material for: An Integrated Approach for Making Inference on the Number of Clusters in a Mixture Model
Source: Entropy (Basel). 2019 Oct 30;21(11):1063. doi: 10.3390/e21111063 (PMC7514367; doi:10.3390/e21111063)
Supplement: Supplementary file 1 [file entropy-21-01063-s001.zip › SM_Entropy-611769/SM_ISEM.log]

This is pdfTeX, Version 3.14159265-2.6-1.40.20 (TeX Live 2019) (preloaded format=pdflatex 2019.9.5)  10 OCT 2019 17:56
entering extended mode
 restricted \write18 enabled.
 %&-line parsing enabled.
**SM_ISEM.tex
(./SM_ISEM.tex
LaTeX2e <2018-12-01>
(/usr/local/texlive/2019/texmf-dist/tex/latex/base/article.cls
Document Class: article 2018/09/03 v1.4i Standard LaTeX document class
(/usr/local/texlive/2019/texmf-dist/tex/latex/base/size12.clo
File: size12.clo 2018/09/03 v1.4i Standard LaTeX file (size option)
)
\c@part=\count80
\c@section=\count81
\c@subsection=\count82
\c@subsubsection=\count83
\c@paragraph=\count84
\c@subparagraph=\count85
\c@figure=\count86
\c@table=\count87
\abovecaptionskip=\skip41
\belowcaptionskip=\skip42
\bibindent=\dimen102
)
(/usr/local/texlive/2019/texmf-dist/tex/latex/graphics/graphicx.sty
Package: graphicx 2017/06/01 v1.1a Enhanced LaTeX Graphics (DPC,SPQR)

(/usr/local/texlive/2019/texmf-dist/tex/latex/graphics/keyval.sty
Package: keyval 2014/10/28 v1.15 key=value parser (DPC)
\KV@toks@=\toks14
)
(/usr/local/texlive/2019/texmf-dist/tex/latex/graphics/graphics.sty
Package: graphics 2017/06/25 v1.2c Standard LaTeX Graphics (DPC,SPQR)

(/usr/local/texlive/2019/texmf-dist/tex/latex/graphics/trig.sty
Package: trig 2016/01/03 v1.10 sin cos tan (DPC)
)
(/usr/local/texlive/2019/texmf-dist/tex/latex/graphics-cfg/graphics.cfg
File: graphics.cfg 2016/06/04 v1.11 sample graphics configuration
)
Package graphics Info: Driver file: pdftex.def on input line 99.

(/usr/local/texlive/2019/texmf-dist/tex/latex/graphics-def/pdftex.def
File: pdftex.def 2018/01/08 v1.0l Graphics/color driver for pdftex
))
\Gin@req@height=\dimen103
\Gin@req@width=\dimen104
)
(/usr/local/texlive/2019/texmf-dist/tex/latex/geometry/geometry.sty
Package: geometry 2018/04/16 v5.8 Page Geometry

(/usr/local/texlive/2019/texmf-dist/tex/generic/oberdiek/ifpdf.sty
Package: ifpdf 2018/09/07 v3.3 Provides the ifpdf switch
)
(/usr/local/texlive/2019/texmf-dist/tex/generic/oberdiek/ifvtex.sty
Package: ifvtex 2016/05/16 v1.6 Detect VTeX and its facilities (HO)
Package ifvtex Info: VTeX not detected.
)
(/usr/local/texlive/2019/texmf-dist/tex/generic/ifxetex/ifxetex.sty
Package: ifxetex 2010/09/12 v0.6 Provides ifxetex conditional
)
\Gm@cnth=\count88
\Gm@cntv=\count89
\c@Gm@tempcnt=\count90
\Gm@bindingoffset=\dimen105
\Gm@wd@mp=\dimen106
\Gm@odd@mp=\dimen107
\Gm@even@mp=\dimen108
\Gm@layoutwidth=\dimen109
\Gm@layoutheight=\dimen110
\Gm@layouthoffset=\dimen111
\Gm@layoutvoffset=\dimen112
\Gm@dimlist=\toks15
)
(/usr/local/texlive/2019/texmf-dist/tex/latex/amsmath/amsmath.sty
Package: amsmath 2018/12/01 v2.17b AMS math features
\@mathmargin=\skip43

For additional information on amsmath, use the `?' option.
(/usr/local/texlive/2019/texmf-dist/tex/latex/amsmath/amstext.sty
Package: amstext 2000/06/29 v2.01 AMS text

(/usr/local/texlive/2019/texmf-dist/tex/latex/amsmath/amsgen.sty
File: amsgen.sty 1999/11/30 v2.0 generic functions
\@emptytoks=\toks16
\ex@=\dimen113
))
(/usr/local/texlive/2019/texmf-dist/tex/latex/amsmath/amsbsy.sty
Package: amsbsy 1999/11/29 v1.2d Bold Symbols
\pmbraise@=\dimen114
)
(/usr/local/texlive/2019/texmf-dist/tex/latex/amsmath/amsopn.sty
Package: amsopn 2016/03/08 v2.02 operator names
)
\inf@bad=\count91
LaTeX Info: Redefining \frac on input line 223.
\uproot@=\count92
\leftroot@=\count93
LaTeX Info: Redefining \overline on input line 385.
\classnum@=\count94
\DOTSCASE@=\count95
LaTeX Info: Redefining \ldots on input line 482.
LaTeX Info: Redefining \dots on input line 485.
LaTeX Info: Redefining \cdots on input line 606.
\Mathstrutbox@=\box27
\strutbox@=\box28
\big@size=\dimen115
LaTeX Font Info:    Redeclaring font encoding OML on input line 729.
LaTeX Font Info:    Redeclaring font encoding OMS on input line 730.
\macc@depth=\count96
\c@MaxMatrixCols=\count97
\dotsspace@=\muskip10
\c@parentequation=\count98
\dspbrk@lvl=\count99
\tag@help=\toks17
\row@=\count100
\column@=\count101
\maxfields@=\count102
\andhelp@=\toks18
\eqnshift@=\dimen116
\alignsep@=\dimen117
\tagshift@=\dimen118
\tagwidth@=\dimen119
\totwidth@=\dimen120
\lineht@=\dimen121
\@envbody=\toks19
\multlinegap=\skip44
\multlinetaggap=\skip45
\mathdisplay@stack=\toks20
LaTeX Info: Redefining \[ on input line 2844.
LaTeX Info: Redefining \] on input line 2845.
)
(/usr/local/texlive/2019/texmf-dist/tex/latex/natbib/natbib.sty
Package: natbib 2010/09/13 8.31b (PWD, AO)
\bibhang=\skip46
\bibsep=\skip47
LaTeX Info: Redefining \cite on input line 694.
\c@NAT@ctr=\count103
)
(/usr/local/texlive/2019/texmf-dist/tex/latex/amsfonts/amsfonts.sty
Package: amsfonts 2013/01/14 v3.01 Basic AMSFonts support
\symAMSa=\mathgroup4
\symAMSb=\mathgroup5
LaTeX Font Info:    Overwriting math alphabet `\mathfrak' in version `bold'
(Font)                  U/euf/m/n --> U/euf/b/n on input line 106.
)
(/usr/local/texlive/2019/texmf-dist/tex/latex/amsfonts/amssymb.sty
Package: amssymb 2013/01/14 v3.01 AMS font symbols
)
(/usr/local/texlive/2019/texmf-dist/tex/latex/multirow/multirow.sty
Package: multirow 2019/01/01 v2.4 Span multiple rows of a table
\multirow@colwidth=\skip48
\multirow@cntb=\count104
\multirow@dima=\skip49
\bigstrutjot=\dimen122
)
(/usr/local/texlive/2019/texmf-dist/tex/latex/tools/multicol.sty
Package: multicol 2018/12/27 v1.8v multicolumn formatting (FMi)
\c@tracingmulticols=\count105
\mult@box=\box29
\multicol@leftmargin=\dimen123
\c@unbalance=\count106
\c@collectmore=\count107
\doublecol@number=\count108
\multicoltolerance=\count109
\multicolpretolerance=\count110
\full@width=\dimen124
\page@free=\dimen125
\premulticols=\dimen126
\postmulticols=\dimen127
\multicolsep=\skip50
\multicolbaselineskip=\skip51
\partial@page=\box30
\last@line=\box31
\maxbalancingoverflow=\dimen128
\mult@rightbox=\box32
\mult@grightbox=\box33
\mult@gfirstbox=\box34
\mult@firstbox=\box35
\@tempa=\box36
\@tempa=\box37
\@tempa=\box38
\@tempa=\box39
\@tempa=\box40
\@tempa=\box41
\@tempa=\box42
\@tempa=\box43
\@tempa=\box44
\@tempa=\box45
\@tempa=\box46
\@tempa=\box47
\@tempa=\box48
\@tempa=\box49
\@tempa=\box50
\@tempa=\box51
\@tempa=\box52
\c@columnbadness=\count111
\c@finalcolumnbadness=\count112
\last@try=\dimen129
\multicolovershoot=\dimen130
\multicolundershoot=\dimen131
\mult@nat@firstbox=\box53
\colbreak@box=\box54
\mc@col@check@num=\count113
)
(/usr/local/texlive/2019/texmf-dist/tex/latex/subfigure/subfigure.sty
Package: subfigure 2002/03/15 v2.1.5 subfigure package
\subfigtopskip=\skip52
\subfigcapskip=\skip53
\subfigcaptopadj=\dimen132
\subfigbottomskip=\skip54
\subfigcapmargin=\dimen133
\subfiglabelskip=\skip55
\c@subfigure=\count114
\c@lofdepth=\count115
\c@subtable=\count116
\c@lotdepth=\count117

****************************************
* Local config file subfigure.cfg used *
****************************************
(/usr/local/texlive/2019/texmf-dist/tex/latex/subfigure/subfigure.cfg)
\subfig@top=\skip56
\subfig@bottom=\skip57
)
(/usr/local/texlive/2019/texmf-dist/tex/latex/appendix/appendix.sty
Package: appendix 2009/09/02 v1.2b extra appendix facilities
\c@@pps=\count118
\c@@ppsavesec=\count119
\c@@ppsaveapp=\count120
)
(/usr/local/texlive/2019/texmf-dist/tex/latex/base/inputenc.sty
Package: inputenc 2018/08/11 v1.3c Input encoding file
\inpenc@prehook=\toks21
\inpenc@posthook=\toks22

(/usr/local/texlive/2019/texmf-dist/tex/latex/base/latin1.def
File: latin1.def 2018/08/11 v1.3c Input encoding file
))
(/usr/local/texlive/2019/texmf-dist/tex/latex/setspace/setspace.sty
Package: setspace 2011/12/19 v6.7a set line spacing
)
\c@axi=\count121
\c@prob=\count122
\c@teo=\count123
\c@prop=\count124
\c@lema=\count125
\c@cor=\count126
\c@defi=\count127

(./SM_ISEM.aux)
\openout1 = `SM_ISEM.aux'.

LaTeX Font Info:    Checking defaults for OML/cmm/m/it on input line 29.
LaTeX Font Info:    ... okay on input line 29.
LaTeX Font Info:    Checking defaults for T1/cmr/m/n on input line 29.
LaTeX Font Info:    ... okay on input line 29.
LaTeX Font Info:    Checking defaults for OT1/cmr/m/n on input line 29.
LaTeX Font Info:    ... okay on input line 29.
LaTeX Font Info:    Checking defaults for OMS/cmsy/m/n on input line 29.
LaTeX Font Info:    ... okay on input line 29.
LaTeX Font Info:    Checking defaults for OMX/cmex/m/n on input line 29.
LaTeX Font Info:    ... okay on input line 29.
LaTeX Font Info:    Checking defaults for U/cmr/m/n on input line 29.
LaTeX Font Info:    ... okay on input line 29.

(/usr/local/texlive/2019/texmf-dist/tex/context/base/mkii/supp-pdf.mkii
[Loading MPS to PDF converter (version 2006.09.02).]
\scratchcounter=\count128
\scratchdimen=\dimen134
\scratchbox=\box55
\nofMPsegments=\count129
\nofMParguments=\count130
\everyMPshowfont=\toks23
\MPscratchCnt=\count131
\MPscratchDim=\dimen135
\MPnumerator=\count132
\makeMPintoPDFobject=\count133
\everyMPtoPDFconversion=\toks24
) (/usr/local/texlive/2019/texmf-dist/tex/latex/oberdiek/epstopdf-base.sty
Package: epstopdf-base 2016/05/15 v2.6 Base part for package epstopdf

(/usr/local/texlive/2019/texmf-dist/tex/generic/oberdiek/infwarerr.sty
Package: infwarerr 2016/05/16 v1.4 Providing info/warning/error messages (HO)
)
(/usr/local/texlive/2019/texmf-dist/tex/latex/oberdiek/grfext.sty
Package: grfext 2016/05/16 v1.2 Manage graphics extensions (HO)

(/usr/local/texlive/2019/texmf-dist/tex/generic/oberdiek/kvdefinekeys.sty
Package: kvdefinekeys 2016/05/16 v1.4 Define keys (HO)

(/usr/local/texlive/2019/texmf-dist/tex/generic/oberdiek/ltxcmds.sty
Package: ltxcmds 2016/05/16 v1.23 LaTeX kernel commands for general use (HO)
)))
(/usr/local/texlive/2019/texmf-dist/tex/latex/oberdiek/kvoptions.sty
Package: kvoptions 2016/05/16 v3.12 Key value format for package options (HO)

(/usr/local/texlive/2019/texmf-dist/tex/generic/oberdiek/kvsetkeys.sty
Package: kvsetkeys 2016/05/16 v1.17 Key value parser (HO)

(/usr/local/texlive/2019/texmf-dist/tex/generic/oberdiek/etexcmds.sty
Package: etexcmds 2016/05/16 v1.6 Avoid name clashes with e-TeX commands (HO)

(/usr/local/texlive/2019/texmf-dist/tex/generic/oberdiek/ifluatex.sty
Package: ifluatex 2016/05/16 v1.4 Provides the ifluatex switch (HO)
Package ifluatex Info: LuaTeX not detected.
))))
(/usr/local/texlive/2019/texmf-dist/tex/generic/oberdiek/pdftexcmds.sty
Package: pdftexcmds 2018/09/10 v0.29 Utility functions of pdfTeX for LuaTeX (HO
)
Package pdftexcmds Info: LuaTeX not detected.
Package pdftexcmds Info: \pdf@primitive is available.
Package pdftexcmds Info: \pdf@ifprimitive is available.
Package pdftexcmds Info: \pdfdraftmode found.
)
Package epstopdf-base Info: Redefining graphics rule for `.eps' on input line 4
38.
Package grfext Info: Graphics extension search list:
(grfext)             [.pdf,.png,.jpg,.mps,.jpeg,.jbig2,.jb2,.PDF,.PNG,.JPG,.JPE
G,.JBIG2,.JB2,.eps]
(grfext)             \AppendGraphicsExtensions on input line 456.

(/usr/local/texlive/2019/texmf-dist/tex/latex/latexconfig/epstopdf-sys.cfg
File: epstopdf-sys.cfg 2010/07/13 v1.3 Configuration of (r)epstopdf for TeX Liv
e
))
*geometry* driver: auto-detecting
*geometry* detected driver: pdftex
*geometry* verbose mode - [ preamble ] result:
* driver: pdftex
* paper: a4paper
* layout: <same size as paper>
* layoutoffset:(h,v)=(0.0pt,0.0pt)
* modes: 
* h-part:(L,W,R)=(72.26999pt, 452.9679pt, 72.26999pt)
* v-part:(T,H,B)=(86.72377pt, 671.5993pt, 86.72377pt)
* \paperwidth=597.50787pt
* \paperheight=845.04684pt
* \textwidth=452.9679pt
* \textheight=671.5993pt
* \oddsidemargin=0.0pt
* \evensidemargin=0.0pt
* \topmargin=-22.54622pt
* \headheight=12.0pt
* \headsep=25.0pt
* \topskip=12.0pt
* \footskip=30.0pt
* \marginparwidth=35.0pt
* \marginparsep=10.0pt
* \columnsep=10.0pt
* \skip\footins=10.8pt plus 4.0pt minus 2.0pt
* \hoffset=0.0pt
* \voffset=0.0pt
* \mag=1000
* \@twocolumnfalse
* \@twosidefalse
* \@mparswitchfalse
* \@reversemarginfalse
* (1in=72.27pt=25.4mm, 1cm=28.453pt)

LaTeX Font Info:    Try loading font information for U+msa on input line 42.
(/usr/local/texlive/2019/texmf-dist/tex/latex/amsfonts/umsa.fd
File: umsa.fd 2013/01/14 v3.01 AMS symbols A
)
LaTeX Font Info:    Try loading font information for U+msb on input line 42.

(/usr/local/texlive/2019/texmf-dist/tex/latex/amsfonts/umsb.fd
File: umsb.fd 2013/01/14 v3.01 AMS symbols B
) [1

{/usr/local/texlive/2019/texmf-var/fonts/map/pdftex/updmap/pdftex.map}]
Package epstopdf Info: Source file: <Fig1aA1.eps>
(epstopdf)                    date: 2019-09-20 17:42:42
(epstopdf)                    size: 8853 bytes
(epstopdf)             Output file: <Fig1aA1-eps-converted-to.pdf>
(epstopdf)                    date: 2019-09-20 17:43:28
(epstopdf)                    size: 19950 bytes
(epstopdf)             Command: <repstopdf --outfile=Fig1aA1-eps-converted-to.p
df Fig1aA1.eps>
(epstopdf)             \includegraphics on input line 78.
Package epstopdf Info: Output file is already uptodate.
<Fig1aA1-eps-converted-to.pdf, id=21, 526.96875pt x 366.36874pt>
File: Fig1aA1-eps-converted-to.pdf Graphic file (type pdf)
<use Fig1aA1-eps-converted-to.pdf>
Package pdftex.def Info: Fig1aA1-eps-converted-to.pdf  used on input line 78.
(pdftex.def)             Requested size: 204.85762pt x 184.94487pt.
Package epstopdf Info: Source file: <Fig1bA1.eps>
(epstopdf)                    date: 2019-09-20 17:43:03
(epstopdf)                    size: 8840 bytes
(epstopdf)             Output file: <Fig1bA1-eps-converted-to.pdf>
(epstopdf)                    date: 2019-09-20 17:43:29
(epstopdf)                    size: 19938 bytes
(epstopdf)             Command: <repstopdf --outfile=Fig1bA1-eps-converted-to.p
df Fig1bA1.eps>
(epstopdf)             \includegraphics on input line 80.
Package epstopdf Info: Output file is already uptodate.
<Fig1bA1-eps-converted-to.pdf, id=22, 526.96875pt x 366.36874pt>
File: Fig1bA1-eps-converted-to.pdf Graphic file (type pdf)
<use Fig1bA1-eps-converted-to.pdf>
Package pdftex.def Info: Fig1bA1-eps-converted-to.pdf  used on input line 80.
(pdftex.def)             Requested size: 204.85762pt x 184.94487pt.
Package epstopdf Info: Source file: <Fig1cA1.eps>
(epstopdf)                    date: 2019-09-21 11:19:39
(epstopdf)                    size: 8912 bytes
(epstopdf)             Output file: <Fig1cA1-eps-converted-to.pdf>
(epstopdf)                    date: 2019-09-21 11:19:59
(epstopdf)                    size: 20154 bytes
(epstopdf)             Command: <repstopdf --outfile=Fig1cA1-eps-converted-to.p
df Fig1cA1.eps>
(epstopdf)             \includegraphics on input line 83.
Package epstopdf Info: Output file is already uptodate.
<Fig1cA1-eps-converted-to.pdf, id=23, 526.96875pt x 366.36874pt>
File: Fig1cA1-eps-converted-to.pdf Graphic file (type pdf)
<use Fig1cA1-eps-converted-to.pdf>
Package pdftex.def Info: Fig1cA1-eps-converted-to.pdf  used on input line 83.
(pdftex.def)             Requested size: 204.85762pt x 184.94487pt.
Package epstopdf Info: Source file: <Fig1dA1.eps>
(epstopdf)                    date: 2019-09-21 11:19:50
(epstopdf)                    size: 8899 bytes
(epstopdf)             Output file: <Fig1dA1-eps-converted-to.pdf>
(epstopdf)                    date: 2019-09-21 11:20:00
(epstopdf)                    size: 20118 bytes
(epstopdf)             Command: <repstopdf --outfile=Fig1dA1-eps-converted-to.p
df Fig1dA1.eps>
(epstopdf)             \includegraphics on input line 85.
Package epstopdf Info: Output file is already uptodate.
<Fig1dA1-eps-converted-to.pdf, id=24, 526.96875pt x 366.36874pt>
File: Fig1dA1-eps-converted-to.pdf Graphic file (type pdf)
<use Fig1dA1-eps-converted-to.pdf>
Package pdftex.def Info: Fig1dA1-eps-converted-to.pdf  used on input line 85.
(pdftex.def)             Requested size: 204.85762pt x 184.94487pt.
 [2 <./Fig1aA1-eps-converted-to.pdf> <./Fig1bA1-eps-converted-to.pdf> <./Fig1cA
1-eps-converted-to.pdf> <./Fig1dA1-eps-converted-to.pdf>]
Package epstopdf Info: Source file: <Fig1eA1.eps>
(epstopdf)                    date: 2019-09-21 15:25:30
(epstopdf)                    size: 9078 bytes
(epstopdf)             Output file: <Fig1eA1-eps-converted-to.pdf>
(epstopdf)                    date: 2019-09-21 15:28:48
(epstopdf)                    size: 20114 bytes
(epstopdf)             Command: <repstopdf --outfile=Fig1eA1-eps-converted-to.p
df Fig1eA1.eps>
(epstopdf)             \includegraphics on input line 94.
Package epstopdf Info: Output file is already uptodate.
<Fig1eA1-eps-converted-to.pdf, id=63, 526.96875pt x 366.36874pt>
File: Fig1eA1-eps-converted-to.pdf Graphic file (type pdf)
<use Fig1eA1-eps-converted-to.pdf>
Package pdftex.def Info: Fig1eA1-eps-converted-to.pdf  used on input line 94.
(pdftex.def)             Requested size: 204.85762pt x 184.94487pt.
Package epstopdf Info: Source file: <Fig1fA1.eps>
(epstopdf)                    date: 2019-09-21 15:28:42
(epstopdf)                    size: 9065 bytes
(epstopdf)             Output file: <Fig1fA1-eps-converted-to.pdf>
(epstopdf)                    date: 2019-09-21 15:28:49
(epstopdf)                    size: 20131 bytes
(epstopdf)             Command: <repstopdf --outfile=Fig1fA1-eps-converted-to.p
df Fig1fA1.eps>
(epstopdf)             \includegraphics on input line 96.
Package epstopdf Info: Output file is already uptodate.
<Fig1fA1-eps-converted-to.pdf, id=64, 526.96875pt x 366.36874pt>
File: Fig1fA1-eps-converted-to.pdf Graphic file (type pdf)
<use Fig1fA1-eps-converted-to.pdf>
Package pdftex.def Info: Fig1fA1-eps-converted-to.pdf  used on input line 96.
(pdftex.def)             Requested size: 204.85762pt x 184.94487pt.
Package epstopdf Info: Source file: <Fig1gA1.eps>
(epstopdf)                    date: 2019-09-21 11:26:08
(epstopdf)                    size: 9005 bytes
(epstopdf)             Output file: <Fig1gA1-eps-converted-to.pdf>
(epstopdf)                    date: 2019-09-21 11:26:47
(epstopdf)                    size: 20473 bytes
(epstopdf)             Command: <repstopdf --outfile=Fig1gA1-eps-converted-to.p
df Fig1gA1.eps>
(epstopdf)             \includegraphics on input line 99.
Package epstopdf Info: Output file is already uptodate.
<Fig1gA1-eps-converted-to.pdf, id=65, 526.96875pt x 366.36874pt>
File: Fig1gA1-eps-converted-to.pdf Graphic file (type pdf)
<use Fig1gA1-eps-converted-to.pdf>
Package pdftex.def Info: Fig1gA1-eps-converted-to.pdf  used on input line 99.
(pdftex.def)             Requested size: 204.85762pt x 184.94487pt.
Package epstopdf Info: Source file: <Fig1hA1.eps>
(epstopdf)                    date: 2019-09-21 11:26:21
(epstopdf)                    size: 8992 bytes
(epstopdf)             Output file: <Fig1hA1-eps-converted-to.pdf>
(epstopdf)                    date: 2019-09-21 11:26:47
(epstopdf)                    size: 20478 bytes
(epstopdf)             Command: <repstopdf --outfile=Fig1hA1-eps-converted-to.p
df Fig1hA1.eps>
(epstopdf)             \includegraphics on input line 101.
Package epstopdf Info: Output file is already uptodate.
<Fig1hA1-eps-converted-to.pdf, id=66, 526.96875pt x 366.36874pt>
File: Fig1hA1-eps-converted-to.pdf Graphic file (type pdf)
<use Fig1hA1-eps-converted-to.pdf>
Package pdftex.def Info: Fig1hA1-eps-converted-to.pdf  used on input line 101.
(pdftex.def)             Requested size: 204.85762pt x 184.94487pt.

Overfull \hbox (7.113pt too wide) in paragraph at lines 117--117
 []|\OT1/cmr/m/n/10.95 Parameter| 
 []


Overfull \hbox (5.89186pt too wide) in paragraph at lines 122--122
 \OT1/cmr/m/n/10.95 (\OMS/cmsy/m/n/10.95 ^^@\OT1/cmr/m/n/10.95 5\OML/cmm/m/it/1
0.95 :\OT1/cmr/m/n/10.95 9938\OML/cmm/m/it/10.95 ; \OMS/cmsy/m/n/10.95 ^^@\OT1/
cmr/m/n/10.95 5\OML/cmm/m/it/10.95 :\OT1/cmr/m/n/10.95 0868)$| 
 []


Overfull \hbox (10.6275pt too wide) in paragraph at lines 116--141
 [][] 
 []

[3 <./Fig1eA1-eps-converted-to.pdf> <./Fig1fA1-eps-converted-to.pdf> <./Fig1gA1
-eps-converted-to.pdf> <./Fig1hA1-eps-converted-to.pdf>]
Package epstopdf Info: Source file: <Fig1aA2.eps>
(epstopdf)                    date: 2019-09-21 16:13:09
(epstopdf)                    size: 10962 bytes
(epstopdf)             Output file: <Fig1aA2-eps-converted-to.pdf>
(epstopdf)                    date: 2019-09-21 16:13:18
(epstopdf)                    size: 13030 bytes
(epstopdf)             Command: <repstopdf --outfile=Fig1aA2-eps-converted-to.p
df Fig1aA2.eps>
(epstopdf)             \includegraphics on input line 151.
Package epstopdf Info: Output file is already uptodate.
<Fig1aA2-eps-converted-to.pdf, id=102, 526.96875pt x 366.36874pt>
File: Fig1aA2-eps-converted-to.pdf Graphic file (type pdf)
<use Fig1aA2-eps-converted-to.pdf>
Package pdftex.def Info: Fig1aA2-eps-converted-to.pdf  used on input line 151.
(pdftex.def)             Requested size: 204.85762pt x 184.94487pt.
Package epstopdf Info: Source file: <Fig1bA2.eps>
(epstopdf)                    date: 2019-09-21 16:28:28
(epstopdf)                    size: 10958 bytes
(epstopdf)             Output file: <Fig1bA2-eps-converted-to.pdf>
(epstopdf)                    date: 2019-09-21 16:28:36
(epstopdf)                    size: 13152 bytes
(epstopdf)             Command: <repstopdf --outfile=Fig1bA2-eps-converted-to.p
df Fig1bA2.eps>
(epstopdf)             \includegraphics on input line 153.
Package epstopdf Info: Output file is already uptodate.
<Fig1bA2-eps-converted-to.pdf, id=103, 526.96875pt x 366.36874pt>
File: Fig1bA2-eps-converted-to.pdf Graphic file (type pdf)
<use Fig1bA2-eps-converted-to.pdf>
Package pdftex.def Info: Fig1bA2-eps-converted-to.pdf  used on input line 153.
(pdftex.def)             Requested size: 204.85762pt x 184.94487pt.

Overfull \hbox (7.113pt too wide) in paragraph at lines 174--174
 []|\OT1/cmr/m/n/10.95 Parameter| 
 []


Overfull \hbox (31.96706pt too wide) in paragraph at lines 173--213
 [][] 
 []

[4 <./Fig1aA2-eps-converted-to.pdf> <./Fig1bA2-eps-converted-to.pdf>]
Package epstopdf Info: Source file: <Fig1cA2.eps>
(epstopdf)                    date: 2019-09-21 16:48:06
(epstopdf)                    size: 11666 bytes
(epstopdf)             Output file: <Fig1cA2-eps-converted-to.pdf>
(epstopdf)                    date: 2019-09-21 16:48:17
(epstopdf)                    size: 13416 bytes
(epstopdf)             Command: <repstopdf --outfile=Fig1cA2-eps-converted-to.p
df Fig1cA2.eps>
(epstopdf)             \includegraphics on input line 219.
Package epstopdf Info: Output file is already uptodate.
<Fig1cA2-eps-converted-to.pdf, id=123, 526.96875pt x 366.36874pt>
File: Fig1cA2-eps-converted-to.pdf Graphic file (type pdf)
<use Fig1cA2-eps-converted-to.pdf>
Package pdftex.def Info: Fig1cA2-eps-converted-to.pdf  used on input line 219.
(pdftex.def)             Requested size: 204.85762pt x 184.94487pt.
Package epstopdf Info: Source file: <Fig1dA2.eps>
(epstopdf)                    date: 2019-09-21 17:07:31
(epstopdf)                    size: 11838 bytes
(epstopdf)             Output file: <Fig1dA2-eps-converted-to.pdf>
(epstopdf)                    date: 2019-09-21 17:07:40
(epstopdf)                    size: 13317 bytes
(epstopdf)             Command: <repstopdf --outfile=Fig1dA2-eps-converted-to.p
df Fig1dA2.eps>
(epstopdf)             \includegraphics on input line 221.
Package epstopdf Info: Output file is already uptodate.
<Fig1dA2-eps-converted-to.pdf, id=124, 526.96875pt x 366.36874pt>
File: Fig1dA2-eps-converted-to.pdf Graphic file (type pdf)
<use Fig1dA2-eps-converted-to.pdf>
Package pdftex.def Info: Fig1dA2-eps-converted-to.pdf  used on input line 221.
(pdftex.def)             Requested size: 204.85762pt x 184.94487pt.
 [5 <./Fig1cA2-eps-converted-to.pdf> <./Fig1dA2-eps-converted-to.pdf>] (./SM_IS
EM.aux) ) 
Here is how much of TeX's memory you used:
 3790 strings out of 492616
 52398 string characters out of 6129482
 133384 words of memory out of 5000000
 7623 multiletter control sequences out of 15000+600000
 14648 words of font info for 56 fonts, out of 8000000 for 9000
 1141 hyphenation exceptions out of 8191
 41i,10n,25p,501b,346s stack positions out of 5000i,500n,10000p,200000b,80000s
</usr/local/texlive/2019/texmf-dist/fonts/type1/public/amsfonts/cm/cmb
x12.pfb></usr/local/texlive/2019/texmf-dist/fonts/type1/public/amsfonts/cm/cmbx
6.pfb></usr/local/texlive/2019/texmf-dist/fonts/type1/public/amsfonts/cm/cmbx8.
pfb></usr/local/texlive/2019/texmf-dist/fonts/type1/public/amsfonts/cm/cmex10.p
fb></usr/local/texlive/2019/texmf-dist/fonts/type1/public/amsfonts/cmextra/cmex
8.pfb></usr/local/texlive/2019/texmf-dist/fonts/type1/public/amsfonts/cm/cmmi10
.pfb></usr/local/texlive/2019/texmf-dist/fonts/type1/public/amsfonts/cm/cmmi12.
pfb></usr/local/texlive/2019/texmf-dist/fonts/type1/public/amsfonts/cm/cmmi6.pf
b></usr/local/texlive/2019/texmf-dist/fonts/type1/public/amsfonts/cm/cmmi8.pfb>
</usr/local/texlive/2019/texmf-dist/fonts/type1/public/amsfonts/cm/cmr10.pfb></
usr/local/texlive/2019/texmf-dist/fonts/type1/public/amsfonts/cm/cmr12.pfb></us
r/local/texlive/2019/texmf-dist/fonts/type1/public/amsfonts/cm/cmr6.pfb></usr/l
ocal/texlive/2019/texmf-dist/fonts/type1/public/amsfonts/cm/cmr7.pfb></usr/loca
l/texlive/2019/texmf-dist/fonts/type1/public/amsfonts/cm/cmr8.pfb></usr/local/t
exlive/2019/texmf-dist/fonts/type1/public/amsfonts/cm/cmsy10.pfb></usr/local/te
xlive/2019/texmf-dist/fonts/type1/public/amsfonts/cm/cmsy8.pfb></usr/local/texl
ive/2019/texmf-dist/fonts/type1/public/amsfonts/cm/cmti12.pfb></usr/local/texli
ve/2019/texmf-dist/fonts/type1/public/amsfonts/symbols/msbm10.pfb>
Output written on SM_ISEM.pdf (5 pages, 360972 bytes).
PDF statistics:
 201 PDF objects out of 1000 (max. 8388607)
 138 compressed objects within 2 object streams
 0 named destinations out of 1000 (max. 500000)
 61 words of extra memory for PDF output out of 10000 (max. 10000000)
