# Supplementary material for: An Integrated Approach for Making Inference on the Number of Clusters in a Mixture Model
Source: Entropy (Basel). 2019 Oct 30;21(11):1063. doi: 10.3390/e21111063 (PMC7514367; doi:10.3390/e21111063)
Supplement: Supplementary file 1 [file entropy-21-01063-s001.zip › SM_Entropy-611769/SM_ISEM.aux]

\relax 
\@writefile{lof}{\contentsline {figure}{\numberline {1}{\ignorespaces Generated values and the identified clusters by the ISEM algorithm.}}{2}\protected@file@percent }
\@writefile{lof}{\contentsline {subfigure}{\numberline{(a)}{\ignorespaces ref1}}{2}\protected@file@percent }
\@writefile{lof}{\contentsline {subfigure}{\numberline{(b)}{\ignorespaces ref1}}{2}\protected@file@percent }
\@writefile{lof}{\contentsline {subfigure}{\numberline{(c)}{\ignorespaces ref1}}{2}\protected@file@percent }
\@writefile{lof}{\contentsline {subfigure}{\numberline{(d)}{\ignorespaces ref1}}{2}\protected@file@percent }
\newlabel{figS1}{{1}{2}}
\@writefile{lof}{\contentsline {figure}{\numberline {2}{\ignorespaces Generated values and the identified clusters by the ISEM algorithm.}}{3}\protected@file@percent }
\@writefile{lof}{\contentsline {subfigure}{\numberline{(a)}{\ignorespaces ref1}}{3}\protected@file@percent }
\@writefile{lof}{\contentsline {subfigure}{\numberline{(b)}{\ignorespaces ref1}}{3}\protected@file@percent }
\@writefile{lof}{\contentsline {subfigure}{\numberline{(c)}{\ignorespaces ref1}}{3}\protected@file@percent }
\@writefile{lof}{\contentsline {subfigure}{\numberline{(d)}{\ignorespaces ref1}}{3}\protected@file@percent }
\newlabel{figS2}{{2}{3}}
\@writefile{lot}{\contentsline {table}{\numberline {1}{\ignorespaces Estimates for component parameters of the $\mathaccentV {tilde}07E{k}_{\mathbf  {c}}$ clusters.}}{3}\protected@file@percent }
\newlabel{tbS1}{{1}{3}}
\@writefile{lof}{\contentsline {figure}{\numberline {3}{\ignorespaces Histogram of generated dataset and estimated density for datasets $A_1$ and $A_2$.}}{4}\protected@file@percent }
\@writefile{lof}{\contentsline {subfigure}{\numberline{(a)}{\ignorespaces ref1}}{4}\protected@file@percent }
\@writefile{lof}{\contentsline {subfigure}{\numberline{(b)}{\ignorespaces ref1}}{4}\protected@file@percent }
\newlabel{figS3}{{3}{4}}
\@writefile{lot}{\contentsline {table}{\numberline {2}{\ignorespaces Estimates for component parameters of the $\mathaccentV {tilde}07E{k}_{\mathbf  {c}}$ clusters.}}{4}\protected@file@percent }
\newlabel{tbS2}{{2}{4}}
\@writefile{lof}{\contentsline {figure}{\numberline {4}{\ignorespaces Histogram of generated dataset and estimated density for datasets $A_1$ and $A_2$.}}{5}\protected@file@percent }
\@writefile{lof}{\contentsline {subfigure}{\numberline{(a)}{\ignorespaces ref1}}{5}\protected@file@percent }
\@writefile{lof}{\contentsline {subfigure}{\numberline{(b)}{\ignorespaces ref1}}{5}\protected@file@percent }
\newlabel{figS4}{{4}{5}}
